# Supplementary material for: Renin Feedback Is an Independent Predictor of Outcome in HFpEF
Source: J Pers Med. 2021 May 3;11(5):370. doi: 10.3390/jpm11050370 (PMC8147649; doi:10.3390/jpm11050370)
Supplement: Supplementary file 1 [file jpm-11-00370-s001.zip]

Archive with 1 entries (1 files):
- jpm-1190699-supplementary.pdf
